# Supplementary material for: Viral Loads in Skin Samples of Patients with Monkeypox Virus Infection: A Systematic Review and Meta-Analysis
Source: Viruses. 2023 Jun 17;15(6):1386. doi: 10.3390/v15061386 (PMC10301466; doi:10.3390/v15061386)
Supplement: Supplementary file 1 [file viruses-15-01386-s001.zip]

Archive with 1 entries (1 files):
- viruses-2374531-supplementary.pdf
